# Supplementary material for: Zebrafish Blunt-Force TBI Induces Heterogenous Injury Pathologies That Mimic Human TBI and Responds with Sonic Hedgehog-Dependent Cell Proliferation across the Neuroaxis
Source: Biomedicines. 2021 Jul 22;9(8):861. doi: 10.3390/biomedicines9080861 (PMC8389629; doi:10.3390/biomedicines9080861)
Supplement: Supplementary file 1 [file biomedicines-09-00861-s001.zip]

Archive with 1 entries (1 files):
- biomedicines-1282735-supplementary.pdf
